# Supplementary material for: Comparative Metagenomics Reveals Microbial Communities and Their Associated Functions in Two Types of Fuzhuan Brick Tea
Source: Front Microbiol. 2021 Sep 16;12:705681. doi: 10.3389/fmicb.2021.705681 (PMC8481837; doi:10.3389/fmicb.2021.705681)
Supplement: Supplementary Figure 1 — Microbial community compositions among FBT samples. (A) Relative abundances of microbial community. (B) Variation in genus-level microbial composition within FBT samples. The proportion of variation explained by PCA1 and 2 was 80.08 and 19.15%, respectively. FBT_H: H1–H3. FBT_S: S1–S3. (C) Hierarchical clustering of genus-level taxonomic profiles. (D) Hierarchical clustering analysis of species-level profiles. (E) Comparison of species groups between FBT_H and FBT_S samples. [file Data_Sheet_1.ZIP › Table S4.xls]

## Sheet: Table S5 ko02010 ABC transporte
Table S5 ko02010 ABC transporter
Query	group1	group1_sd	group2	group2_sd	group1-group2_pvalue	group1-group2_qvalue
K01995	1.859	0.2768	1.34	0.08706	0.08086	0.1669
K01996	1.708	0.1601	1.322	0.02548	0.08086	0.1669
K01997	2.778	0.9498	2.337	0.05314	0.6625	0.723
K01998	1.859	0.3762	1.329	0.09023	0.08086	0.1669
K01999	2.544	0.2355	1.984	0.04085	0.08086	0.1669
K02000	0.8097	0.06191	0.8726	0.04016	0.3827	0.5691
K02001	0.8848	0.07161	0.9192	0.0354	0.6625	0.723
K02002	2.35	0.2708	3.003	0.04244	0.08086	0.1669
K02006	0.08561	0.07093	0.1464	0.02518	0.1904	0.3234
K02007	0.08739	0.06751	0.1527	0.01454	0.08086	0.1669
K02008	0.07949	0.06205	0.1469	0.01432	0.08086	0.1669
K02009	0.05041	0.04267	0.08105	0.006226	0.3827	0.5691
K02010	0.7958	0.05343	0.6172	0.05446	0.08086	0.1669
K02011	1.456	0.2996	1.274	0.07362	0.6625	0.723
K02012	0.9049	0.2049	0.6951	0.03269	0.3827	0.5691
K02013	3.535	0.9811	2.963	0.07493	0.6625	0.723
K02015	2.726	0.1946	1.936	0.02602	0.08086	0.1669
K02016	3.415	0.2329	3.187	0.03005	0.08086	0.1669
K02017	0.8556	0.1389	0.8916	0.01268	0.6625	0.723
K02018	0.2285	0.02066	0.1234	0.009634	0.08086	0.1669
K02020	0.9636	0.2784	1.137	0.04926	0.6625	0.723
K02036	0.2237	0.09575	0.2514	0.01055	0.6625	0.723
K02037	0.2824	0.01913	0.157	0.02338	0.08086	0.1669
K02038	0.3126	0.04618	0.1666	0.01995	0.08086	0.1669
K02040	0.9154	0.1762	0.9892	0.09444	0.6625	0.723
K02041	1.167	0.08849	1.195	0.0509	0.6625	0.723
K02042	1.821	0.2869	2.123	0.0933	0.3827	0.5691
K02044	1.066	0.04527	1.076	0.06617	1	1
K02045	0.1679	0.07966	0.2143	0.04537	1	1
K02046	0.1362	0.05349	0.0887	0.02535	0.3827	0.5691
K02047	0.1898	0.05516	0.2651	0.0706	0.1904	0.3234
K02048	0.4008	0.1758	0.3856	0.0446	0.6625	0.723
K02062	0.1588	0.1105	0.2312	0.01488	0.6625	0.723
K02063	0.1322	0.08335	0.163	0.006269	0.6625	0.723
K02064	0.1115	0.0846	0.1516	0.02185	1	1
K02065	0.6748	0.04441	0.4232	0.05249	0.08086	0.1669
K02066	1.452	0.09891	1.686	0.0387	0.08086	0.1669
K02067	1.326	0.1091	1.58	0.03989	0.08086	0.1669
K02071	0.7854	0.1102	0.6322	0.02525	0.08086	0.1669
K02072	0.7208	0.02911	0.5594	0.03921	0.08086	0.1669
K02073	0.8352	0.3191	0.8488	0.06035	0.6625	0.723
K02193	0.9799	0.2223	1.119	0.04022	0.6625	0.723
K02194	0.2336	0.04378	0.2754	0.01505	0.1904	0.3234
K02195	0.3435	0.0447	0.2978	0.02769	0.3827	0.5691
K02196	0.2674	0.009435	0.3491	0.007226	0.08086	0.1669
K02424	0.6352	0.1976	0.9301	0.02125	0.08086	0.1669
K02471	0.5755	0.0256	0.657	0.01734	0.08086	0.1669
K03523	0.05335	0.008641	0.006205	0.001228	0.08086	0.1669
K05685	1.065	0.5645	0.8515	0.03926	0.6625	0.723
K05772	0.03782	0.01951	0.00147	0.001075	0.08086	0.1669
K05776	0.09382	0.07353	0.15	0.01259	0.1904	0.3234
K05813	0.1551	0.05743	0.05924	0.02005	0.08086	0.1669
K05814	0.1585	0.03382	0.04955	0.02593	0.08086	0.1669
K05815	0.145	0.05919	0.05858	0.0287	0.1904	0.3234
K05816	0.1986	0.02441	0.05046	0.009597	0.08086	0.1669
K05845	0.4016	0.0258	0.3558	0.005392	0.08086	0.1669
K05846	0.7869	0.09462	0.814	0.05057	1	1
K05847	0.329	0.06537	0.3273	0.0394	1	1
K06073	0.1045	0.0779	0.1572	0.011	0.6625	0.723
K06074	0.1149	0.09129	0.177	0.01336	0.3827	0.5691
K06159	0.07202	0.05547	0.1004	0.01753	1	1
K06160	0.7247	0.3292	0.7186	0.01782	0.6625	0.723
K06726	1.026	0.3976	1.032	0.03306	0.6625	0.723
K06858	1.042	0.2742	1.118	0.02871	0.6625	0.723
K06861	0.2212	0.062	0.1452	0.007164	0.1904	0.3234
K07091	0.3263	0.1017	0.3054	0.007369	0.6625	0.723
K07122	0.819	0.04307	1.072	0.03106	0.08086	0.1669
K07323	0.6217	0.2414	0.9624	0.03774	0.08086	0.1669
K09688	0.05448	0.03738	0.03977	0.02448	0.6625	0.723
K09689	0.04526	0.03431	0.04314	0.03338	1	1
K09690	0.331	0.2217	0.6744	0.02505	0.08086	0.1669
K09691	0.3282	0.1709	0.6042	0.01736	0.08086	0.1669
K09694	0.007114	0.00693	0.001245	0.000849	0.08086	0.1669
K09695	0.009032	0.01232	0.001441	0.0004289	0.6625	0.723
K09696	0.009008	0.003599	0.0003999	0.0004091	0.08086	0.1669
K09697	0.01912	0.008208	0.0007873	0.0001324	0.08086	0.1669
K09808	0.5642	0.06282	0.5607	0.02154	0.6625	0.723
K09810	0.3244	0.01897	0.2326	0.04559	0.08086	0.1669
K09811	0.3287	0.08759	0.3303	0.04472	1	1
K09812	0.3544	0.0507	0.455	0.03197	0.08086	0.1669
K09815	0.4968	0.08773	0.3456	0.05801	0.08086	0.1669
K09816	0.4702	0.1522	0.2634	0.08003	0.08086	0.1669
K09817	0.5882	0.3072	0.2628	0.04045	0.08086	0.1669
K09969	0.348	0.1111	0.3249	0.02637	0.6625	0.723
K09970	0.5774	0.2089	0.9041	0.04032	0.08086	0.1669
K09971	0.3039	0.0737	0.3161	0.02067	0.6625	0.723
K09972	0.6058	0.1983	1.005	0.04085	0.08086	0.1669
K09996	0.01604	0.01143	0.003606	0.002697	0.1904	0.3234
K09997	0.07679	0.06221	0.1126	0.01558	0.3827	0.5691
K09998	0.01805	0.00939	0.002699	0.001524	0.08086	0.1669
K09999	0.02256	0.01378	0.008365	0.002504	0.3827	0.5691
K10000	0.0177	0.01222	0.009092	0.002042	0.6625	0.723
K10001	0.4789	0.1832	0.3559	0.04033	0.6625	0.723
K10002	0.5862	0.2616	0.9248	0.05494	0.08086	0.1669
K10003	0.1404	0.09403	0.2103	0.03531	0.3827	0.5691
K10004	0.3201	0.07282	0.3285	0.01189	0.6625	0.723
K10005	0.006367	0.00145	0.0009068	0.0005514	0.08086	0.1669
K10006	0.004793	0.003249	0.0006868	0.0001585	0.08086	0.1669
K10007	0.01662	0.002626	0.003255	0.0004947	0.08086	0.1669
K10008	0.006636	0.001137	0.001802	0.001225	0.08086	0.1669
K10009	0.7821	0.1052	1.152	0.05679	0.08086	0.1669
K10010	0.2761	0.08713	0.2777	0.02554	0.6625	0.723
K10013	0.1279	0.02419	0.05737	0.01413	0.08086	0.1669
K10014	0.1836	0.02954	0.05197	0.01627	0.08086	0.1669
K10015	0.2653	0.03952	0.1547	0.02486	0.08086	0.1669
K10016	0.2731	0.08816	0.2137	0.03817	0.3827	0.5691
K10017	0.2694	0.01436	0.09803	0.0113	0.08086	0.1669
K10018	0.01206	0.01013	0.00185	0.001647	0.3827	0.5691
K10019	0.004635	0.004143	0.0006201	0.000811	0.5066	0.723
K10020	0.003928	0.003411	0.0005913	0.000706	0.1904	0.3234
K10021	0.006095	0.005156	0.001024	0.000961	0.6625	0.723
K10022	0.1706	0.06966	0.1639	0.02527	0.6625	0.723
K10023	0.1474	0.01104	0.1143	0.009419	0.08086	0.1669
K10024	0.1216	0.03174	0.065	0.01346	0.08086	0.1669
K10025	0.09883	0.006592	0.1292	0.01615	0.08086	0.1669
K10036	0.01801	0.01312	0.01091	0.002635	0.6625	0.723
K10037	0.0902	0.07617	0.1571	0.02255	0.1904	0.3234
K10038	0.07952	0.06783	0.137	0.02025	0.1904	0.3234
K10094	0.02501	0.00568	0.001602	0.0009557	0.08086	0.1669
K10107	0.04192	0.03281	0.03832	0.03376	1	1
K10108	0.02895	0.01968	0.02749	0.003255	0.6625	0.723
K10109	0.0882	0.07127	0.1336	0.01376	0.6625	0.723
K10110	0.0254	0.02232	0.03183	0.01103	1	1
K10111	0.9198	0.4831	0.7065	0.0176	0.6625	0.723
K10112	0.855	0.2113	1.012	0.05367	0.3827	0.5691
K10117	0.03002	0.002835	0.002243	0.001956	0.08086	0.1669
K10118	0.02812	0.002849	0.003973	0.001836	0.08086	0.1669
K10119	0.01893	0.002881	0.002755	0.001363	0.08086	0.1669
K10188	0.006318	0.002983	0.0005724	0.0003348	0.08086	0.1669
K10189	0.009144	0.004023	0.001194	0.0004383	0.08086	0.1669
K10190	0.01081	0.004239	0.001435	0.0003301	0.08086	0.1669
K10192	0.03639	0.0232	0.01595	0.01112	0.3827	0.5691
K10193	0.0203	0.01706	0.03061	0.01889	0.6625	0.723
K10194	0.02125	0.01716	0.01086	0.007495	0.6625	0.723
K10195	0.02341	0.01845	0.03288	0.02165	0.6625	0.723
K10202	0.0008544	0.0008059	0.0006057	0.0007283	0.8248	0.8966
K10227	0.6259	0.1985	0.6578	0.02767	0.6625	0.723
K10228	0.6494	0.1824	0.6995	0.02174	0.6625	0.723
K10229	0.7294	0.2112	0.7956	0.02596	0.6625	0.723
K10232	0.007005	0.003468	0.0006493	0.0002567	0.08086	0.1669
K10233	0.009839	0.004712	0.0007013	0.0004407	0.08086	0.1669
K10234	0.01113	0.005736	0.001963	0.0001505	0.08086	0.1669
K10235	0.003083	0.003183	0.0002639	0.000457	0.3537	0.5691
K10236	0.02175	0.01143	0.03236	0.02907	1	1
K10237	0.02541	0.01349	0.03658	0.03667	1	1
K10238	0.0266	0.01227	0.03601	0.03253	1	1
K10240	0.005952	0.004256	0.0004634	0.0004025	0.08086	0.1669
K10241	0.003201	0.002497	0.0002665	0.0004615	0.07652	0.1669
K10242	0.003617	0.002419	0	0	0.0636	0.1669
K10439	1.138	0.07143	1.063	0.006618	0.3827	0.5691
K10440	1.305	0.2378	0.9914	0.02841	0.08086	0.1669
K10441	0.7821	0.08577	0.579	0.0293	0.08086	0.1669
K10537	0.01889	0.01657	0.03007	0.02294	0.6625	0.723
K10538	0.07763	0.06018	0.1245	0.01168	0.1904	0.3234
K10539	0.08264	0.06305	0.1248	0.008802	0.3827	0.5691
K10540	0.0854	0.07065	0.14	0.01839	0.1904	0.3234
K10541	0.01828	0.01415	0.02764	0.01982	1	1
K10542	0.01696	0.0148	0.02588	0.01543	0.6625	0.723
K10543	0.04546	0.03255	0.03806	0.02355	0.6625	0.723
K10544	0.03813	0.02121	0.03357	0.02028	1	1
K10545	0.03163	0.01333	0.00208	0.000878	0.08086	0.1669
K10546	0.01293	0.009291	0.001379	0.001095	0.1904	0.3234
K10547	0.01758	0.005819	0.003615	0.001455	0.08086	0.1669
K10548	0.01499	0.01061	0.001077	0.0006526	0.08086	0.1669
K10549	0.01933	0.0159	0.03416	0.02832	0.3827	0.5691
K10550	0.02039	0.01715	0.03702	0.02556	0.6625	0.723
K10551	0.01756	0.01444	0.03031	0.02128	0.6625	0.723
K10552	0.0111	0.008205	0.0009875	0.0005802	0.08086	0.1669
K10553	0.01011	0.005767	0.001946	0.0007435	0.08086	0.1669
K10554	0.01089	0.006879	0.001475	0.0008844	0.08086	0.1669
K10555	0.02838	0.01585	0.04152	0.02137	0.6625	0.723
K10556	0.04221	0.003824	0.04394	0.03159	1	1
K10557	0.009045	0.008845	0.00263	0.002114	0.3827	0.5691
K10558	0.04078	0.01582	0.03274	0.02058	0.6625	0.723
K10559	0.03138	0.0137	0.007567	0.00443	0.08086	0.1669
K10560	0.04126	0.01253	0.009714	0.003121	0.08086	0.1669
K10561	0.03332	0.01164	0.004747	0.002951	0.08086	0.1669
K10562	0.04388	0.01977	0.03791	0.02353	1	1
K10823	0.0728	0.05263	0.1138	0.01713	0.1904	0.3234
K10824	0.5515	0.2348	0.6595	0.03237	0.6625	0.723
K10831	0.3682	0.03352	0.2676	0.03228	0.08086	0.1669
K11004	0.01148	0.003355	0.0004204	0.0006452	0.08086	0.1669
K11069	0.3098	0.2134	0.6694	0.04132	0.08086	0.1669
K11070	0.3269	0.176	0.6608	0.02837	0.08086	0.1669
K11071	0.02354	0.01237	0.02864	0.0197	0.6625	0.723
K11072	0.3447	0.1994	0.6857	0.02622	0.08086	0.1669
K11073	1.61	0.4048	2.139	0.07195	0.08086	0.1669
K11074	0.2729	0.03916	0.3673	0.01291	0.08086	0.1669
K11075	0.541	0.2867	0.8497	0.006072	0.08086	0.1669
K11076	0.2212	0.06484	0.1732	0.01268	0.6625	0.723
K11077	0.001275	0.001118	0.000153	0.0001329	0.5066	0.723
K11079	0.001029	0.001115	0	0	0.1967	0.3321
K11080	0.001633	0.00248	0.0002024	0.0003505	0.6428	0.723
K11081	0.00233	0.0009518	0.0005669	9.54e-05	0.08086	0.1669
K11082	0.003763	0.001325	0.00086	6.67e-05	0.08086	0.1669
K11083	0.002987	0.000728	0.001066	0.0007187	0.08086	0.1669
K11084	0.002854	0.000904	0.0006281	0.0002483	0.08086	0.1669
K11085	0.6316	0.06654	0.7974	0.0341	0.08086	0.1669
K11601	0.003232	0.00049	0.001059	0.0002179	0.08086	0.1669
K11602	0.002819	0.0004936	0.001583	0.0006781	0.08086	0.1669
K11603	0.004924	0.0002634	0.001122	0.0006421	0.08086	0.1669
K11604	0.1045	0.08329	0.1731	0.01506	0.1904	0.3234
K11605	0.1066	0.07977	0.1642	0.02587	0.1904	0.3234
K11606	0.09523	0.07276	0.1722	0.01132	0.08086	0.1669
K11607	0.1227	0.09059	0.1969	0.01842	0.1904	0.3234
K11720	0.2041	0.02795	0.09694	0.03194	0.08086	0.1669
K11959	0.2589	0.08929	0.1882	0.0124	0.6625	0.723
K11960	0.4128	0.07863	0.2454	0.006662	0.08086	0.1669
K11961	0.3542	0.007231	0.214	0.02201	0.08086	0.1669
K11962	0.4273	0.06758	0.2972	0.01016	0.08086	0.1669
K11963	0.4298	0.01799	0.2998	0.01803	0.08086	0.1669
K12368	1.601	0.2743	2.283	0.01788	0.08086	0.1669
K12369	0.2307	0.02657	0.3	0.05779	0.1904	0.3234
K12370	0.22	0.04472	0.2754	0.0254	0.1904	0.3234
K12371	0.342	0.01559	0.3153	0.04049	0.3827	0.5691
K12372	0.6334	0.06379	0.8165	0.01065	0.08086	0.1669
K12536	0.1738	0.00304	0.1201	0.01992	0.08086	0.1669
K12539	0.001546	0.002411	0.0001322	0.0002289	0.6428	0.723
K12541	1.093	0.3855	0.9454	0.05374	0.6625	0.723
K13409	0.07773	0.05917	0.06211	0.01743	0.6625	0.723
K13889	0.07687	0.05761	0.1035	0.01604	1	1
K13890	0.08087	0.06161	0.1244	0.01244	0.1904	0.3234
K13891	0.04903	0.03169	0.06	0.003038	1	1
K13892	0.1312	0.07868	0.1481	0.0116	0.6625	0.723
K13893	1.616	0.1887	1.853	0.06506	0.1904	0.3234
K13894	0.754	0.06867	0.9698	0.05487	0.08086	0.1669
K13895	0.4146	0.01119	0.3997	0.01818	0.3827	0.5691
K13896	0.6493	0.04447	0.7341	0.02283	0.08086	0.1669
K15495	0.0194	0.01651	0.0263	0.0185	1	1
K15496	0.01571	0.01314	0.02603	0.01909	1	1
K15551	0.8551	0.1091	1.07	0.05793	0.08086	0.1669
K15552	1.064	0.2697	1.175	0.06726	0.6625	0.723
K15553	0.7175	0.07435	0.4296	0.03121	0.08086	0.1669
K15554	0.4553	0.07377	0.2813	0.02603	0.08086	0.1669
K15555	0.5651	0.1457	0.2204	0.03292	0.08086	0.1669
K15576	0.7776	0.2529	0.7736	0.01002	0.6625	0.723
K15577	0.07513	0.009742	0.008516	0.005272	0.08086	0.1669
K15578	0.067	0.00939	0.004218	0.001466	0.08086	0.1669
K15580	0.2934	0.2396	0.4346	0.03178	0.6625	0.723
K15581	0.02568	0.01937	0.002835	0.0009178	0.1904	0.3234
K15582	0.04605	0.02443	0.02759	0.01766	0.3827	0.5691
K15583	0.1264	0.105	0.1911	0.01642	0.6625	0.723
K15584	0.4593	0.1393	0.5908	0.01384	0.6625	0.723
K15585	0.5702	0.2715	0.6707	0.02661	0.6625	0.723
K15586	0.6715	0.3402	0.7434	0.0265	0.6625	0.723
K15587	0.6328	0.2949	0.7186	0.03862	0.6625	0.723
K15598	0.01194	0.006499	0.001054	0.0006754	0.08086	0.1669
K15599	0.0159	0.00683	0.00088	0.0007804	0.08086	0.1669
K15770	0.02605	0.01667	0.0001963	0.00034	0.07652	0.1669
K15771	0.01885	0.01366	5.3e-05	9.17e-05	0.07652	0.1669
K15772	0.02169	0.01688	9.98e-05	0.0001729	0.07652	0.1669
K16012	0.182	0.05432	0.1411	0.00507	0.6625	0.723
K16299	0.3435	0.09362	0.5885	0.02508	0.08086	0.1669
K16783	0.05174	0.005238	0.004661	0.002151	0.08086	0.1669
K16784	0.04906	0.00429	0.004804	0.001162	0.08086	0.1669
K16785	0.1412	0.08238	0.2005	0.01946	0.1904	0.3234
K16786	0.1421	0.08332	0.1813	0.02448	1	1
K16787	0.1129	0.08552	0.1694	0.02745	0.3827	0.5691
K17202	0.02038	0.008899	0.00114	0.0004856	0.08086	0.1669
K17203	0.02614	0.002835	0.001054	0.0003269	0.08086	0.1669
K17204	0.03114	0.009031	0.001734	0.000537	0.08086	0.1669
K17205	0.09326	0.01026	0.02386	0.007129	0.08086	0.1669
K17206	0.1104	0.03826	0.02382	0.007729	0.08086	0.1669
K17207	0.1052	0.02787	0.02105	0.004171	0.08086	0.1669
K17208	0.08503	0.06929	0.1549	0.02157	0.1904	0.3234
K17209	0.07556	0.05602	0.1382	0.02452	0.1904	0.3234
K17210	0.08021	0.06554	0.1411	0.02058	0.1904	0.3234
K17237	0.007439	0.004183	0.0007981	0.0008356	0.08086	0.1669
K17238	0.01197	0.005275	0.001069	0.0007196	0.08086	0.1669
K17239	0.009931	0.004327	0.001269	0.0006473	0.08086	0.1669
K17240	0.009629	0.004222	0.0009761	0.0004789	0.08086	0.1669
K17241	0.01607	0.006475	0.001474	0.0002313	0.08086	0.1669
K17242	0.01935	0.007774	0.001509	0.0005401	0.08086	0.1669
K17243	0.01562	0.004911	0.001291	0.0003867	0.08086	0.1669
K17315	0.2185	0.03956	0.1017	0.01789	0.08086	0.1669
K17316	0.112	0.005347	0.1288	0.004678	0.08086	0.1669
K17317	0.1777	0.0293	0.2382	0.00764	0.08086	0.1669
K17318	0.006694	0.004704	0.0004904	0.0001745	0.08086	0.1669
K17319	0.008862	0.007389	0.0008835	0.0005054	0.6625	0.723
K17320	0.009437	0.007548	0.0007987	0.0007483	0.1904	0.3234
K17321	0.09686	0.01359	0.06271	0.02439	0.1904	0.3234
K17322	0.1362	0.03828	0.1225	0.03387	1	1
K17323	0.06738	0.003507	0.08165	0.04041	0.6625	0.723
K17324	0.1259	0.009826	0.07337	0.02955	0.08086	0.1669
K17325	0.1403	0.01267	0.09845	0.02666	0.1904	0.3234
K17329	0.01111	0.002034	0.0007312	0.0001998	0.08086	0.1669
K17331	0.006223	0.004289	0.001054	0.001475	0.1904	0.3234
