# Supplementary material for: Comparative Metagenomics Reveals Microbial Communities and Their Associated Functions in Two Types of Fuzhuan Brick Tea
Source: Front Microbiol. 2021 Sep 16;12:705681. doi: 10.3389/fmicb.2021.705681 (PMC8481837; doi:10.3389/fmicb.2021.705681)
Supplement: Supplementary Figure 1 — Microbial community compositions among FBT samples. (A) Relative abundances of microbial community. (B) Variation in genus-level microbial composition within FBT samples. The proportion of variation explained by PCA1 and 2 was 80.08 and 19.15%, respectively. FBT_H: H1–H3. FBT_S: S1–S3. (C) Hierarchical clustering of genus-level taxonomic profiles. (D) Hierarchical clustering analysis of species-level profiles. (E) Comparison of species groups between FBT_H and FBT_S samples. [file Data_Sheet_1.ZIP › Table S5.xls]

## Sheet: Table S6 ko02020 two-component 
Table S6 ko02020 Two-component system
Query	group1	group1_sd	group2	group2_sd	group1-group2_pvalue	group1-group2_qvalue
K00027	0.1205	0.09433	0.1587	0.01461	1	1
K00066	0.1249	0.04173	0.09144	0.01052	0.6625	0.761
K00244	0.08908	0.07187	0.1188	0.005945	0.6625	0.761
K00245	0.0889	0.0727	0.1279	0.01884	1	1
K00246	0.1065	0.08741	0.142	0.008794	0.6625	0.761
K00247	0.07549	0.0628	0.1107	0.016	0.3827	0.6639
K00370	0.218	0.06602	0.1716	0.009072	0.6625	0.761
K00371	0.1804	0.05615	0.124	0.007092	0.3827	0.6639
K00373	0.2846	0.09175	0.2304	0.01121	0.6625	0.761
K00374	0.2497	0.05574	0.1741	0.002285	0.08086	0.1892
K00404	0.5593	0.04649	0.5583	0.02969	1	1
K00405	0.3585	0.1001	0.2393	0.006364	0.08086	0.1892
K00406	0.6899	0.08635	0.611	0.01271	0.08086	0.1892
K00407	0.535	0.1266	0.5392	0.03945	0.6625	0.761
K00411	0.5319	0.2494	0.6993	0.03392	0.3827	0.6639
K00412	0.327	0.1941	0.5173	0.0159	0.08086	0.1892
K00413	0.1511	0.08835	0.1119	0.02195	0.6625	0.761
K00425	1.153	0.5007	1.588	0.04245	0.08086	0.1892
K00426	1.111	0.5059	1.404	0.01528	0.6625	0.761
K00575	0.6563	0.2365	0.7576	0.01054	0.6625	0.761
K00626	3.538	1.354	2.175	0.05013	0.08086	0.1892
K00990	0.3319	0.062	0.1893	0.03277	0.08086	0.1892
K01077	0.03891	0.01233	0.00922	0.00426	0.08086	0.1892
K01113	0.1562	0.04555	0.02409	0.01061	0.08086	0.1892
K01467	0.4544	0.02794	0.4884	0.01398	0.3827	0.6639
K01546	0.6654	0.1734	0.5543	0.009436	0.1904	0.4047
K01547	0.6702	0.34	0.4435	0.009264	0.1904	0.4047
K01548	1.049	0.4018	0.784	0.02565	0.1904	0.4047
K01643	0.08001	0.06242	0.1112	0.006598	0.6625	0.761
K01644	0.1872	0.0453	0.1425	0.01504	0.3827	0.6639
K01646	0.07499	0.0636	0.117	0.009178	0.6625	0.761
K01910	0.08595	0.0672	0.1279	0.004729	0.6625	0.761
K01915	3.323	0.5408	3.523	0.02478	0.6625	0.761
K02040	0.7744	0.152	0.7043	0.08204	0.6625	0.761
K02106	0.1878	0.04365	0.07	0.007621	0.08086	0.1892
K02259	0.2843	0.1389	0.08781	0.01797	0.08086	0.1892
K02313	0.4308	0.2368	0.5629	0.004221	1	1
K02398	1.077	0.07524	1.335	0.01129	0.08086	0.1892
K02402	0.4554	0.2067	0.8161	0.03931	0.08086	0.1892
K02403	0.4863	0.3389	0.8735	0.02806	0.08086	0.1892
K02405	0.8293	0.08188	1.017	0.04868	0.08086	0.1892
K02406	0.9359	0.3367	1.187	0.01459	0.08086	0.1892
K02487	2.561	0.7753	2.457	0.04517	0.6625	0.761
K02488	0.007825	0.005601	0.0007974	0.0002277	0.08086	0.1892
K02556	1.551	0.1252	1.838	0.0358	0.08086	0.1892
K02584	0.004671	0.004148	0.0001679	0.000204	0.5066	0.761
K02650	0.5513	0.1669	0.7022	0.01769	0.08086	0.1892
K02657	0.2575	0.02802	0.1938	0.0147	0.08086	0.1892
K02658	0.8144	0.2071	0.746	0.02011	0.6625	0.761
K02659	0.3173	0.1513	0.09681	0.02116	0.08086	0.1892
K02660	0.2161	0.1246	0.05483	0.009049	0.08086	0.1892
K02667	0.04404	0.01421	0.003098	0.001048	0.08086	0.1892
K02668	0.03742	0.009465	0.001979	0.0009982	0.08086	0.1892
K03092	0.4901	0.1783	0.6183	0.01448	0.08086	0.1892
K03367	0.002045	0.002705	0.0008212	0.0006538	1	1
K03407	0.6297	0.03436	0.5708	0.02366	0.1904	0.4047
K03408	0.9303	0.1397	0.7659	0.02795	0.08086	0.1892
K03412	1.242	0.17	1.166	0.01299	1	1
K03413	0.2575	0.08785	0.1832	0.05002	0.3827	0.6639
K03415	1.235	0.01385	1.357	0.01676	0.08086	0.1892
K03532	0.1089	0.09111	0.1712	0.02573	0.3827	0.6639
K03533	0.1346	0.1113	0.21	0.03376	0.3827	0.6639
K03563	0.363	0.1187	0.456	0.04021	0.3827	0.6639
K03620	0.08928	0.06897	0.131	0.01535	0.3827	0.6639
K03776	1.161	0.02301	1.085	0.01898	0.08086	0.1892
K04751	0.118	0.07509	0.08092	0.004738	0.6625	0.761
K04771	0.2471	0.08195	0.1369	0.01617	0.08086	0.1892
K05597	0.4745	0.02591	0.4746	0.01222	1	1
K05964	0.08916	0.07371	0.1363	0.01395	0.6625	0.761
K05966	0.1143	0.09042	0.1727	0.004915	0.6625	0.761
K06080	0.02955	0.02224	0.02369	0.01422	1	1
K06597	0.02266	0.0127	0.0004016	0.000248	0.08086	0.1892
K06598	0.2339	0.1004	0.1106	0.02423	0.08086	0.1892
K07260	0.01481	0.008517	0.0004751	0.000459	0.08086	0.1892
K07636	0.3037	0.07545	0.261	0.03388	0.6625	0.761
K07637	0.6507	0.1385	0.616	0.00469	0.6625	0.761
K07638	0.178	0.05949	0.1397	0.02008	0.6625	0.761
K07639	0.7102	0.234	0.5905	0.02438	1	1
K07640	0.0691	0.05994	0.101	0.01469	1	1
K07641	0.272	0.01937	0.1694	0.01568	0.08086	0.1892
K07642	0.6398	0.3004	0.5512	0.01732	0.6625	0.761
K07643	0.09562	0.07765	0.1275	0.01719	1	1
K07644	2.906	0.5739	3.468	0.04789	0.08086	0.1892
K07645	0.6112	0.03422	0.643	0.03143	0.3827	0.6639
K07646	0.7763	0.3777	0.523	0.00534	0.08086	0.1892
K07647	0.04194	0.03582	0.06509	0.01034	0.3827	0.6639
K07648	0.06298	0.05062	0.08391	0.008817	1	1
K07649	0.366	0.04823	0.1474	0.01037	0.08086	0.1892
K07653	0.003669	0.001019	0.0006791	0.0003896	0.08086	0.1892
K07654	0.0108	0.004609	0.001867	0.0005406	0.08086	0.1892
K07655	0.006902	0.0008133	0.0015	0.0008413	0.08086	0.1892
K07657	0.3093	0.1172	0.3074	0.02191	0.6625	0.761
K07659	0.1418	0.0189	0.1056	0.005803	0.08086	0.1892
K07660	0.2165	0.01085	0.1393	0.04553	0.08086	0.1892
K07661	0.2884	0.01084	0.164	0.006192	0.08086	0.1892
K07662	0.0899	0.07603	0.1375	0.01596	0.6625	0.761
K07663	0.351	0.01564	0.2223	0.0281	0.08086	0.1892
K07664	0.5339	0.1696	0.5383	0.004272	0.6625	0.761
K07665	1.736	0.2147	1.753	0.02805	0.6625	0.761
K07666	0.2203	0.1086	0.2248	0.04463	1	1
K07667	0.7241	0.01039	0.7109	0.03329	1	1
K07669	0.004284	0.002313	0.0008476	0.0004794	0.08086	0.1892
K07670	0.006622	0.001399	0.0004724	0.0004086	0.08086	0.1892
K07671	0.00936	0.001496	0.002169	0.0003817	0.08086	0.1892
K07673	0.1698	0.0358	0.119	0.004371	0.08086	0.1892
K07674	0.08198	0.06314	0.1043	0.006417	1	1
K07675	0.1738	0.02318	0.1497	0.02058	0.1904	0.4047
K07676	0.0643	0.05506	0.08538	0.00457	1	1
K07677	0.3132	0.01307	0.1796	0.03873	0.08086	0.1892
K07678	0.5866	0.1247	0.5597	0.0102	0.6625	0.761
K07679	1.333	0.3183	1.271	0.008241	0.6625	0.761
K07684	0.104	0.007894	0.02282	0.005553	0.08086	0.1892
K07685	0.03086	0.02626	0.05015	0.008934	0.1904	0.4047
K07686	0.1022	0.07251	0.1365	0.01937	1	1
K07687	0.3609	0.07933	0.1477	0.03329	0.08086	0.1892
K07688	0.08838	0.07618	0.1349	0.009115	0.6625	0.761
K07689	0.3749	0.1458	0.5102	0.004031	0.08086	0.1892
K07690	1.685	0.5617	2.379	0.03284	0.08086	0.1892
K07693	0.02533	0.01172	0.002523	0.0003588	0.08086	0.1892
K07700	0.06305	0.05241	0.09449	0.008943	0.3827	0.6639
K07701	0.08321	0.0652	0.1113	0.005966	1	1
K07702	0.09253	0.07668	0.1364	0.01135	0.6625	0.761
K07703	0.1038	0.08158	0.1244	0.003954	0.6625	0.761
K07705	0.001089	0.001562	0	0	0.1967	0.4111
K07708	0.1436	0.009924	0.118	0.03108	0.3827	0.6639
K07709	0.07732	0.04642	0.1142	0.01282	0.3827	0.6639
K07711	0.06982	0.05349	0.08366	0.01048	0.6625	0.761
K07712	0.4492	0.03472	0.5236	0.01856	0.08086	0.1892
K07713	0.0598	0.04947	0.08674	0.0108	0.6625	0.761
K07715	0.01543	0.01212	0.02012	0.01168	0.6625	0.761
K07716	0.01693	0.008699	0.001212	0.0007508	0.08086	0.1892
K07768	0.01174	0.00642	0.0009194	0.0004292	0.08086	0.1892
K07771	0.0997	0.08232	0.1476	0.01095	0.6625	0.761
K07772	0.06638	0.05519	0.109	0.01539	0.3827	0.6639
K07773	0.0773	0.06561	0.1135	0.01657	1	1
K07774	0.2243	0.02204	0.2097	0.009414	0.6625	0.761
K07776	0.006005	0.001435	0.0008531	0.0005498	0.08086	0.1892
K07778	0.02973	0.01356	0.002116	0.0006364	0.08086	0.1892
K07781	0.0761	0.06413	0.1171	0.005461	0.6625	0.761
K07782	0.5691	0.2326	0.7453	0.0254	0.08086	0.1892
K07783	0.3289	0.2239	0.4252	0.05873	1	1
K07784	0.01475	0.01292	0.01431	0.002498	1	1
K07787	0.7202	0.416	0.9891	0.01792	0.08086	0.1892
K07788	0.4904	0.1178	0.3749	0.005508	0.08086	0.1892
K07789	0.4906	0.08182	0.3663	0.01164	0.08086	0.1892
K07790	0.0604	0.0256	0.0163	0.005636	0.08086	0.1892
K07792	0.0631	0.05329	0.09492	0.009446	0.3827	0.6639
K07793	0.2143	0.06284	0.157	0.014	0.3827	0.6639
K07794	0.3226	0.06967	0.2065	0.00817	0.08086	0.1892
K07795	0.3612	0.02475	0.1531	0.008133	0.08086	0.1892
K07796	0.05427	0.04696	0.07828	0.01881	0.6625	0.761
K07798	1.08	0.6194	1.804	0.06823	0.08086	0.1892
K07799	0.5974	0.02448	0.5133	0.01498	0.08086	0.1892
K07803	0.1022	0.08451	0.1553	0.02853	0.3827	0.6639
K07804	0.08518	0.06486	0.07628	0.01346	0.6625	0.761
K07806	0.06862	0.05615	0.1065	0.01	0.3827	0.6639
K07810	0.1163	0.08443	0.1228	0.0162	0.6625	0.761
K07811	0.1191	0.1011	0.1799	0.02187	0.6625	0.761
K08082	0.0382	0.01042	0.002585	0.002441	0.08086	0.1892
K08083	0.6854	0.03628	0.7751	0.01667	0.08086	0.1892
K08348	0.3267	0.2725	0.4677	0.05279	1	1
K08349	0.1391	0.1168	0.185	0.01724	1	1
K08350	0.1155	0.09551	0.1726	0.008035	0.6625	0.761
K08357	0.09526	0.04382	0.07404	0.009287	0.6625	0.761
K08358	0.09184	0.04897	0.09132	0.01435	0.6625	0.761
K08359	0.09293	0.03972	0.08885	0.009434	0.6625	0.761
K08372	0.006681	0.003255	0.000679	0.000307	0.08086	0.1892
K08475	0.0492	0.04103	0.07416	0.008146	0.3827	0.6639
K08476	0.06217	0.05352	0.09831	0.01105	0.1904	0.4047
K08478	0.03561	0.02903	0.05745	0.01024	0.1904	0.4047
K08641	0.1454	0.07086	0.1277	0.007916	0.6625	0.761
K08738	0.5745	0.1008	0.5808	0.009273	0.6625	0.761
K09474	0.01522	0.009698	0.0003172	0.0003158	0.08086	0.1892
K09475	0.0768	0.06353	0.09676	0.01142	1	1
K09476	0.1049	0.09144	0.1187	0.006121	0.6625	0.761
K09477	0.0546	0.04713	0.08202	0.007365	0.6625	0.761
K09696	0.007616	0.003036	0.0002882	0.0002978	0.08086	0.1892
K09697	0.01617	0.006942	0.0005587	8.55e-05	0.08086	0.1892
K10001	0.4046	0.1537	0.2533	0.03164	0.3827	0.6639
K10002	0.4951	0.2199	0.6571	0.02656	0.1904	0.4047
K10003	0.1186	0.07924	0.1492	0.02259	1	1
K10004	0.2705	0.06072	0.2337	0.01331	0.6625	0.761
K10125	0.9741	0.545	0.6256	0.02568	0.1904	0.4047
K10126	1.489	0.7257	1.153	0.02916	0.6625	0.761
K10255	0.0009512	0.0008675	0	0	0.1967	0.4111
K10715	0.00947	0.002287	0.0001542	0.0002135	0.08086	0.1892
K10914	0.8036	0.07838	0.7468	0.02963	0.6625	0.761
K10941	0.04197	0.01147	0.03466	0.002374	0.3827	0.6639
K10942	0.598	0.2258	0.5229	0.004733	0.6625	0.761
K10943	0.6386	0.2843	0.5206	0.01216	0.6625	0.761
K11103	0.879	0.2274	1.017	0.03235	0.3827	0.6639
K11357	0.009175	0.004796	0.0008552	0.0004024	0.08086	0.1892
K11382	0.05462	0.04617	0.07976	0.01463	0.6625	0.761
K11383	0.4708	0.02513	0.5649	0.007078	0.08086	0.1892
K11384	0.3574	0.03542	0.5179	0.01835	0.08086	0.1892
K11443	0.009487	0.00716	0.0002441	0.0002121	0.08086	0.1892
K11444	0.1313	0.02364	0.0704	0.02244	0.08086	0.1892
K11601	0.002731	0.0004054	0.0007554	0.0001718	0.08086	0.1892
K11602	0.002385	0.0004265	0.00112	0.0004616	0.08086	0.1892
K11603	0.004164	0.0002243	0.0007955	0.0004499	0.08086	0.1892
K11688	0.3512	0.1104	0.4588	0.02207	0.08086	0.1892
K11689	0.4563	0.03547	0.5246	0.009645	0.08086	0.1892
K11690	0.342	0.06896	0.3897	0.01751	0.6625	0.761
K11711	0.06497	0.01236	0.003001	0.001211	0.08086	0.1892
K11712	0.03898	0.006096	0.003363	0.002195	0.08086	0.1892
K12340	0.6834	0.04666	0.6712	0.004556	0.6625	0.761
K12531	0.01242	0.007714	0.009896	0.004895	0.6625	0.761
K13040	0.06472	0.04192	0.08014	0.009786	1	1
K13041	0.08173	0.05238	0.0913	0.01287	0.6625	0.761
K13486	0.6805	0.267	0.5986	0.009182	0.6625	0.761
K13487	0.4872	0.08497	0.5095	0.01803	0.6625	0.761
K13488	0.7838	0.322	0.6634	0.009426	0.6625	0.761
K13490	0.5991	0.2868	0.4811	0.01472	0.6625	0.761
K13491	0.727	0.2423	0.6596	0.01017	0.6625	0.761
K13584	0.008991	0.005567	0.000719	0.0006457	0.08086	0.1892
K13587	0.007529	0.004736	0.0005075	0.0002123	0.08086	0.1892
K13588	0.0108	0.004801	0.0008904	0.0008259	0.08086	0.1892
K13589	0.009497	0.007873	0.001676	0.001111	0.3827	0.6639
K13598	0.008039	0.004645	0.0009642	0.0004858	0.08086	0.1892
K13599	0.009416	0.005993	0.001052	0.000428	0.08086	0.1892
K13815	0.005509	0.006329	0	0	0.0636	0.1892
K13816	0.02591	0.01561	0.02503	0.01624	1	1
K14205	0.4171	0.052	0.4142	0.008331	1	1
K14980	0.009165	0.004848	0.0007482	0.000208	0.08086	0.1892
K14981	0.002347	0.00187	0.0005415	0.0003977	0.6625	0.761
K15011	0.1917	0.02778	0.08454	0.02697	0.08086	0.1892
K15012	0.1034	0.01688	0.07781	0.005256	0.08086	0.1892
K17060	0.2677	0.1151	0.1629	0.01245	0.08086	0.1892
K17061	0.1743	0.08947	0.05867	0.009339	0.08086	0.1892
K18072	0.09634	0.03726	0.01561	0.003137	0.08086	0.1892
K18073	0.09967	0.01735	0.02193	0.009484	0.08086	0.1892
K18093	0.7047	0.1454	0.938	0.01192	0.08086	0.1892
K18321	0.01404	0.00855	0.000317	0.0001086	0.08086	0.1892
K18322	0.01157	0.005899	0.0002524	0.0002517	0.08086	0.1892
K18323	0.01349	0.01039	0.0004301	0.0002821	0.08086	0.1892
K18324	0.05587	0.04525	0.07428	0.009488	1	1
K18326	0.08453	0.06112	0.1051	0.008175	1	1
K18346	0.0002022	0.0003503	0.0001941	0.0003362	1	1
K18351	0.00145	0.0005666	0	0	0.0636	0.1892
K18352	0.002197	0.0004497	0	0	0.0636	0.1892
K18353	0.004451	0.004306	0.000277	0.0004798	0.07652	0.1892
K19609	1.357	0.5988	1.168	0.01705	0.6625	0.761
K19610	1.216	0.06138	1.347	0.03303	0.08086	0.1892
K19611	0.6776	0.07178	0.6942	0.01131	0.6625	0.761
K19615	0.0005394	0.0009342	0.0004109	0.0007116	1	1
K19641	0.001971	0.002408	0.0003038	0.0005261	0.184	0.4047
K19661	0.00432	0.006808	0.001205	0.002086	0.6428	0.761
K20263	0.08167	0.04957	0.09495	0.01801	1	1
K20264	0.1194	0.07532	0.1608	0.00895	0.6625	0.761
K20973	0.5053	0.1522	0.4796	0.004924	0.6625	0.761
K20974	0.4021	0.04906	0.3986	0.00582	0.6625	0.761
K20975	0.1118	0.04748	0.04633	0.0168	0.08086	0.1892
K20976	0.5595	0.0564	0.5752	0.01654	0.6625	0.761
K20977	0.4884	0.1163	0.4806	0.01509	0.6625	0.761
K20978	0.4522	0.05373	0.5517	0.03053	0.08086	0.1892
